# Supplementary material for: Vitamin C and Infections
Source: Nutrients. 2017 Mar 29;9(4):339. doi: 10.3390/nu9040339 (PMC5409678; doi:10.3390/nu9040339)
Supplement: Supplementary file 1 [file nutrients-09-00339-s001.zip]

Archive with 2 entries (2 files):
- Hemila_Nutrients_Supplement_1.xls
- Hemila_Nutrients_Supplement_2.pdf
